# Supplementary material for: A Novel Method to Monitor the Evolution of Antimicrobial Resistance in Acinetobacter baumannii Biofilms
Source: Int J Mol Sci. 2026 Feb 3;27(3):1512. doi: 10.3390/ijms27031512 (PMC12898484; doi:10.3390/ijms27031512)
Supplement: Supplementary file 1 [file ijms-27-01512-s001.zip]

Archive with 1 entries (1 files):
- ijms-4089806-supplementary.pdf
